# Supplementary material for: A novel and robust feature selection method with FDR control for omics-wide association analysis
Source: PLoS One. 2025 Aug 22;20(8):e0300490. doi: 10.1371/journal.pone.0300490 (PMC12373251; doi:10.1371/journal.pone.0300490)
Supplement: S4 Dataset — (ZIP) [file pone.0300490.s004.zip]

Archive with 2 entries (1 files):
- S4_Dataset/
- S4_Dataset/HNSCC.RData
